# Supplementary material for: Monovalent Lectin Microvirin Utilizes Hydropathic Recognition of HIV-1 Env for Inhibition of Virus Cell Infection
Source: Viruses. 2025 Jan 9;17(1):82. doi: 10.3390/v17010082 (PMC11768445; doi:10.3390/v17010082)
Supplement: Supplementary file 1 [file viruses-17-00082-s001.zip]

Archive with 1 entries (1 files):
- viruses-3372344-supplementary.pdf
